# Supplementary material for: Assessing the impact of waterfront trail aesthetics on psychological restoration in urban environments: a deep learning and random forest approach
Source: Front Public Health. 2026 Jan 30;13:1757145. doi: 10.3389/fpubh.2025.1757145 (PMC12901393; doi:10.3389/fpubh.2025.1757145)
Supplement: Supplementary file 2 [file Table_2.xlsx]

## Sheet: Sheet1
Group	N	chi2	df	p1	chi2/df	CFI	TLI	RMSEA	SRMR	AIC	BIC
Overall	30	257.552	24	0.156	10.7313	0.48162	0.136033	0.579278	0.813194	24.8299	54.255
Artificial	11	138.089	24	0.112	5.75369	0.407887	0.0131453	0.68947	0.876505	16.893	25.2488
Mixed	11	154.624	24	0.189	6.44268	0.267457	-0.220905	0.737745	0.771124	13.8865	22.2423
Natural	8	24.1118	24	0.338	1.00466	0.999228	0.998713	0.0257955	0.845084	35.9721	37.6403
