# Supplementary material for: Assessing the impact of waterfront trail aesthetics on psychological restoration in urban environments: a deep learning and random forest approach
Source: Front Public Health. 2026 Jan 30;13:1757145. doi: 10.3389/fpubh.2025.1757145 (PMC12901393; doi:10.3389/fpubh.2025.1757145)
Supplement: Supplementary file 3 [file Table_3.xlsx]

## Sheet: Sheet1
Group	N	path	beta_std	est	se	z	p	sig
Overall	30	SBE ~ F4	0.459952	0.333063	0.107235	3.10591	0.00189691	**
Overall	30	SBE ~ F5	-0.324027	-1.46652	0.886249	-1.65474	0.0979764
Overall	30	SBE ~ F7	0.251454	0.110603	0.0756769	1.46152	0.143874
Overall	30	SBE ~ F13	-0.0356798	-0.0669801	0.395091	-0.169531	0.865379
Overall	30	ED ~ SBE	0.880003	0.860299	0.0847753	10.148	0	***
Overall	30	CD ~ SBE	0.825843	0.769522	0.0959325	8.0215	1.11022e-15	***
Overall	30	PD ~ SBE	0.930345	0.900684	0.120829	7.45421	9.03722e-14	***
Overall	30	PD ~ F4	-0.309882	-0.21724	0.0874953	-2.48287	0.0130328	*
Overall	30	BD ~ SBE	0.817651	0.915467	0.0956392	9.57209	0	***
Overall	30	BD ~ F7	0.167937	0.0827049	0.0420674	1.96601	0.0492974	*
Artificial	11	SBE ~ F4	0.356922	0.468505	0.354554	1.32139	0.186371
Artificial	11	SBE ~ F5	-0.943025	-3.01911	1.33966	-2.25365	0.0242183	*
Artificial	11	SBE ~ F7	-0.0646628	-0.0267943	0.142784	-0.187656	0.851146
Artificial	11	SBE ~ F13	-0.489854	-0.727301	0.5854	-1.2424	0.214089
Artificial	11	ED ~ SBE	0.867103	0.920535	0.159447	5.77331	7.77307e-09	***
Artificial	11	CD ~ SBE	0.813575	0.796253	0.171584	4.6406	3.47399e-06	***
Artificial	11	PD ~ SBE	0.912764	0.952501	0.194804	4.88953	1.01077e-06	***
Artificial	11	PD ~ F4	-0.191824	-0.262754	0.255705	-1.02757	0.304153
Artificial	11	BD ~ SBE	0.871057	1.02305	0.182829	5.59568	2.19758e-08	***
Artificial	11	BD ~ F7	0.0317108	0.0154329	0.0757589	0.203711	0.838579
Mixed	11	SBE ~ F4	0.67561	0.414081	0.130867	3.16413	0.00155545	**
Mixed	11	SBE ~ F5	-0.173924	-1.12752	1.81861	-0.619989	0.535265
Mixed	11	SBE ~ F7	0.250631	0.11971	0.125251	0.955757	0.339195
Mixed	11	SBE ~ F13	-0.222409	-0.652385	0.740422	-0.8811	0.378264
Mixed	11	ED ~ SBE	0.802424	0.686613	0.15396	4.4597	8.20757e-06	***
Mixed	11	CD ~ SBE	0.69079	0.579978	0.183038	3.16862	0.00153164	**
Mixed	11	PD ~ SBE	0.785803	0.631634	0.2748	2.29853	0.0215319	*
Mixed	11	PD ~ F4	-0.380535	-0.187471	0.168425	-1.11309	0.26567
Mixed	11	BD ~ SBE	0.761543	0.782939	0.148233	5.28183	1.27902e-07	***
Mixed	11	BD ~ F7	0.253515	0.124489	0.0708009	1.7583	0.078696
Natural	8	SBE ~ F4	0.063033	0.0507529	0.562092	0.0902929	0.928054
Natural	8	SBE ~ F5	-0.0682377	-1.18198	6.77861	-0.174369	0.861576
Natural	8	SBE ~ F7	0.185526	0.0758468	0.115669	0.655723	0.512003
Natural	8	SBE ~ F13	0.696655	1.30198	1.70808	0.762248	0.445912
Natural	8	ED ~ SBE	0.983749	0.963287	0.0621598	15.497	0	***
Natural	8	CD ~ SBE	0.982449	0.937448	0.0629288	14.897	0	***
Natural	8	PD ~ SBE	1.00026	0.983906	0.101393	9.70385	0	***
Natural	8	PD ~ F4	-0.029373	-0.0232638	0.0816399	-0.284957	0.775677
Natural	8	BD ~ SBE	0.735323	0.839034	0.0957604	8.7618	0	***
Natural	8	BD ~ F7	0.305258	0.142397	0.0391488	3.63732	0.000275487	***
