# Supplementary material for: Assessing the impact of waterfront trail aesthetics on psychological restoration in urban environments: a deep learning and random forest approach
Source: Front Public Health. 2026 Jan 30;13:1757145. doi: 10.3389/fpubh.2025.1757145 (PMC12901393; doi:10.3389/fpubh.2025.1757145)
Supplement: Supplementary file 4 [file Table_4.xlsx]

## Sheet: Sheet1
Group	N	path	beta_std_boot_mean	CI2.5	CI97.5	n_boot_success
Overall	30	SBE ~ F4	0.356121	-0.344748	0.777553	800
Overall	30	SBE ~ F5	-0.313353	-0.824393	0.250641	800
Overall	30	SBE ~ F7	0.292813	-0.0805251	0.653912	800
Overall	30	SBE ~ F13	-0.0106964	-0.498501	0.552158	800
Overall	30	ED ~ SBE	0.88197	0.745047	0.986275	800
Overall	30	CD ~ SBE	0.831196	0.65195	0.980175	800
Overall	30	PD ~ SBE	0.93774	0.70156	1.22404	800
Overall	30	BD ~ SBE	0.819319	0.696917	0.914616	800
Overall	30	PD ~ F4	-0.278659	-0.778602	0.201967	800
Overall	30	BD ~ F7	0.165143	0.0525195	0.284252	800
Artificial	11	SBE ~ F4	0.196104	-0.969523	1.41878	795
Artificial	11	SBE ~ F5	-0.727137	-2.33815	1.56513	795
Artificial	11	SBE ~ F7	0.0505022	-1.27095	1.65393	795
Artificial	11	SBE ~ F13	-0.305376	-2.03323	1.17574	795
Artificial	11	ED ~ SBE	0.860914	0.616352	0.987972	795
Artificial	11	CD ~ SBE	0.822126	0.556788	0.98584	795
Artificial	11	PD ~ SBE	0.898971	0.421939	1.23999	795
Artificial	11	BD ~ SBE	0.86267	0.364913	1.13018	795
Artificial	11	PD ~ F4	-0.173158	-0.689438	0.209336	795
Artificial	11	BD ~ F7	0.0327801	-0.249035	0.382487	795
Mixed	11	SBE ~ F4	0.338241	-1.3877	1.32056	800
Mixed	11	SBE ~ F5	-0.145161	-0.851834	0.967182	800
Mixed	11	SBE ~ F7	0.357486	-1.30378	1.38529	800
Mixed	11	SBE ~ F13	-0.00687874	-1.07852	1.21322	800
Mixed	11	ED ~ SBE	0.77995	0.156828	0.985631	800
Mixed	11	CD ~ SBE	0.694077	0.0903748	0.987313	800
Mixed	11	PD ~ SBE	0.768104	-0.254338	1.669	800
Mixed	11	BD ~ SBE	0.737025	0.214211	0.96038	800
Mixed	11	PD ~ F4	-0.19687	-1.34517	0.630386	800
Mixed	11	BD ~ F7	0.23352	0.0109449	0.512225	800
Natural	8	SBE ~ F4	0.0663561	-1.06539	1.00074	799
Natural	8	SBE ~ F5	-0.129798	-0.927513	0.770771	799
Natural	8	SBE ~ F7	0.179786	-0.653353	0.883408	799
Natural	8	SBE ~ F13	0.498237	-0.724419	1.79978	799
Natural	8	ED ~ SBE	0.921255	0.0538912	0.988624	799
Natural	8	CD ~ SBE	0.913731	0.0127815	0.988856	799
Natural	8	PD ~ SBE	0.925417	0.0262353	1.24113	799
Natural	8	BD ~ SBE	0.681634	0.0700057	0.923711	799
Natural	8	PD ~ F4	-0.0240141	-0.326983	0.243293	799
Natural	8	BD ~ F7	0.323983	0.0517628	0.750956	799
