# Supplementary material for: Assessing the impact of waterfront trail aesthetics on psychological restoration in urban environments: a deep learning and random forest approach
Source: Front Public Health. 2026 Jan 30;13:1757145. doi: 10.3389/fpubh.2025.1757145 (PMC12901393; doi:10.3389/fpubh.2025.1757145)
Supplement: Supplementary file 5 [file Table_5.xlsx]

## Sheet: Sheet1
Group	Variable	count	mean	std	min	max
Overall	F4	30	-0.368897	0.491238	-2.21929	0.192197
Overall	F5	30	0.0691185	0.0785959	2.13333e-05	0.287961
Overall	F7	30	2.96667	0.808717	1	4
Overall	F13	30	0.500082	0.189488	0.103937	0.787078
Overall	SBE	30	-1.85037e-18	0.355675	-0.798905	0.528482
Overall	ED	30	6.37085	0.347741	5.64356	6.95875
Overall	CD	30	6.38934	0.331421	5.71815	6.95545
Overall	PD	30	6.46931	0.344314	5.75109	6.99505
Overall	BD	30	6.31397	0.398233	5.48515	7.00248
Artificial	F4	11	-0.137063	0.262396	-0.81195	0.192197
Artificial	F5	11	0.103344	0.107583	0.00847467	0.287961
Artificial	F7	11	2.90909	0.831209	1	4
Artificial	F13	11	0.455291	0.23198	0.103937	0.735041
Artificial	SBE	11	-0.0741783	0.344414	-0.78211	0.460035
Artificial	ED	11	6.26657	0.365595	5.64356	6.72112
Artificial	CD	11	6.29368	0.337054	5.71815	6.7302
Artificial	PD	11	6.33966	0.359383	5.75109	6.83663
Artificial	BD	11	6.20819	0.404515	5.48515	6.72772
Mixed	F4	11	-0.587369	0.603644	-2.21929	0.0838279
Mixed	F5	11	0.0658415	0.0570698	2.13333e-05	0.182842
Mixed	F7	11	3	0.774597	2	4
Mixed	F13	11	0.496942	0.12613	0.333937	0.787078
Mixed	SBE	11	0.0186268	0.369943	-0.798905	0.528482
Mixed	ED	11	6.4052	0.316558	5.967	6.95875
Mixed	CD	11	6.42275	0.31059	5.93564	6.95545
Mixed	PD	11	6.54198	0.297334	6.04455	6.99505
Mixed	BD	11	6.35038	0.380354	5.78218	7.00248
Natural	F4	8	-0.387269	0.470074	-1.494	0.0108858
Natural	F5	8	0.0265645	0.0218511	0.00133096	0.0615727
Natural	F7	8	3	0.92582	2	4
Natural	F13	8	0.565988	0.202522	0.148666	0.723946
Natural	SBE	8	0.0763834	0.3785	-0.666698	0.523346
Natural	ED	8	6.467	0.370629	5.79043	6.92244
Natural	CD	8	6.47494	0.361167	5.79208	6.90594
Natural	PD	8	6.54765	0.372308	5.85644	6.9505
Natural	BD	8	6.40934	0.431882	5.62871	6.92079
