# Supplementary material for: Assessing the impact of waterfront trail aesthetics on psychological restoration in urban environments: a deep learning and random forest approach
Source: Front Public Health. 2026 Jan 30;13:1757145. doi: 10.3389/fpubh.2025.1757145 (PMC12901393; doi:10.3389/fpubh.2025.1757145)
Supplement: Supplementary file 6 [file Table_6.xlsx]

## Sheet: Sheet1
path	group1	group2	delta_beta_mean	delta_CI_conservative_low	delta_CI_conservative_high
BD ~ F7	Artificial	Mixed	-0.20074	-0.761261	0.371542
BD ~ F7	Artificial	Natural	-0.291202	-0.999992	0.330724
BD ~ F7	Mixed	Natural	-0.0904628	-0.740012	0.460462
BD ~ SBE	Artificial	Mixed	0.125645	-0.595466	0.91597
BD ~ SBE	Artificial	Natural	0.181036	-0.558798	1.06017
BD ~ SBE	Mixed	Natural	0.0553907	-0.7095	0.890374
CD ~ SBE	Artificial	Mixed	0.128049	-0.430525	0.895466
CD ~ SBE	Artificial	Natural	-0.0916048	-0.432068	0.973059
CD ~ SBE	Mixed	Natural	-0.219654	-0.898481	0.974532
ED ~ SBE	Artificial	Mixed	0.0809636	-0.369279	0.831144
ED ~ SBE	Artificial	Natural	-0.0603415	-0.372272	0.93408
ED ~ SBE	Mixed	Natural	-0.141305	-0.831796	0.93174
PD ~ F4	Artificial	Mixed	0.0237119	-1.31982	1.55451
PD ~ F4	Artificial	Natural	-0.149144	-0.932731	0.536319
PD ~ F4	Mixed	Natural	-0.172856	-1.58846	0.957369
PD ~ SBE	Artificial	Mixed	0.130867	-1.24706	1.49433
PD ~ SBE	Artificial	Natural	-0.026447	-0.819189	1.21375
PD ~ SBE	Mixed	Natural	-0.157314	-1.49547	1.64277
SBE ~ F13	Artificial	Mixed	-0.298497	-3.24645	2.25427
SBE ~ F13	Artificial	Natural	-0.803612	-3.83302	1.90016
SBE ~ F13	Mixed	Natural	-0.505115	-2.87831	1.93764
SBE ~ F4	Artificial	Mixed	-0.142136	-2.29008	2.80649
SBE ~ F4	Artificial	Natural	0.129748	-1.97026	2.48417
SBE ~ F4	Mixed	Natural	0.271884	-2.38844	2.38595
SBE ~ F5	Artificial	Mixed	-0.581976	-3.30533	2.41696
SBE ~ F5	Artificial	Natural	-0.597339	-3.10892	2.49264
SBE ~ F5	Mixed	Natural	-0.0153626	-1.62261	1.89469
SBE ~ F7	Artificial	Mixed	-0.306984	-2.65624	2.95771
SBE ~ F7	Artificial	Natural	-0.129284	-2.15436	2.30729
SBE ~ F7	Mixed	Natural	0.1777	-2.18718	2.03864
